# Supplementary material for: ESCRT-I fuels lysosomal degradation to restrict TFEB/TFE3 signaling via the Rag-mTORC1 pathway
Source: Life Sci Alliance. 2022 Mar 30;5(7):e202101239. doi: 10.26508/lsa.202101239 (PMC8967991; doi:10.26508/lsa.202101239)
Supplement: Supplementary file 1 [file LSA-2021-01239_TableS1.xlsx]

## Sheet: Arkusz1
Supplementary Table. Sequences of primers used for qRT-PCR
Transcript name	Forward primer	Reverse primer
GAPDH	CATGTTCGTCATGGGTGTGAACCA	GTGATGGCATGGACTGTGGTCAT
NPC1	GGGCAGCTCCGTGTTCAG	ACTTTTGGCTTTATTTACTGATGGC
MCOLN1	GAGTGGGTGCGACAAGTTTC	TGTTCTCTTCCCGGAATGTC
MSMO1	AATGCCAAGATGGTATTTTCTTTTG	TGCATATTCAGCTTCCATTCCA
DHCR7	AAGGTGGGCGCAGGACTTTA	TGGCTTTGGGAATGTTGGGT
HMGCS1	GACTGTCCTTTCGTGGCTCA	GCATGGTGAAAGAGCTGTGTG
